# Supplementary material for: Culture-Dependent and Metabarcoding Characterization of the Sugar Beet (Beta vulgaris L.) Microbiome for High-Yield Isolation of Bacteria with Plant Growth-Promoting Traits
Source: Microorganisms. 2023 Jun 9;11(6):1538. doi: 10.3390/microorganisms11061538 (PMC10302512; doi:10.3390/microorganisms11061538)
Supplement: Supplementary file 1 [file microorganisms-11-01538-s001.zip]

Archive with 1 entries (1 files):
- microorganisms-2392846-supplementary.pdf
